# Supplementary material for: An Exploratory Study on Seasonal Variation in the Gut Microbiota of Athletes: Insights from Japanese Handball Players
Source: Microorganisms. 2024 Apr 11;12(4):781. doi: 10.3390/microorganisms12040781 (PMC11051819; doi:10.3390/microorganisms12040781)
Supplement: Supplementary file 1 [file microorganisms-12-00781-s001.zip]

Archive with 1 entries (1 files):
- microorganisms-2952668-supplementary.pdf
